# Supplementary material for: Tryptophan Hydroxylase-2-Mediated Serotonin Biosynthesis Suppresses Cell Reprogramming into Pluripotent State
Source: Int J Mol Sci. 2023 Mar 2;24(5):4862. doi: 10.3390/ijms24054862 (PMC10003565; doi:10.3390/ijms24054862)
Supplement: Supplementary file 1 [file ijms-24-04862-s001.zip]

Archive with 1 entries (1 files):
- ijms-2211180-supplementary.pdf
